# Supplementary material for: Data-Driven Approaches Used for Compound Library Design for the Treatment of Parkinson’s Disease
Source: Int J Mol Sci. 2023 Jan 6;24(2):1134. doi: 10.3390/ijms24021134 (PMC9867512; doi:10.3390/ijms24021134)
Supplement: Supplementary file 1 [file ijms-24-01134-s001.zip]

Archive with 2 entries (2 files):
- Supplementary material Tables S2-S5.pdf
- Table S1.xlsx
